# Supplementary material for: Pleiotropic Function of Antenna-Specific Odorant-Binding Protein Links Xenobiotic Adaptation and Olfaction in Leptinotarsa decemlineata
Source: Insects. 2025 Dec 11;16(12):1259. doi: 10.3390/insects16121259 (PMC12733967; doi:10.3390/insects16121259)
Supplement: Supplementary file 1 [file insects-16-01259-s001.zip]

Archive with 1 entries (1 files):
- insects-3993689-supplementary.pdf
